# Supplementary material for: Electromechanical Properties of PVDF-Based Polymers Reinforced with Nanocarbonaceous Fillers for Pressure Sensing Applications
Source: Materials (Basel). 2019 Oct 29;12(21):3545. doi: 10.3390/ma12213545 (PMC6862525; doi:10.3390/ma12213545)
Supplement: Supplementary file 1 [file materials-12-03545-s001.zip]

Archive with 1 entries (1 files):
- materials-619706-supplementary.mp4
